# Supplementary material for: A Cyclic Peptide Based on Pheasant Cathelicidin Inhibits Influenza A H1N1 Virus Infection
Source: Antibiotics (Basel). 2024 Jun 28;13(7):606. doi: 10.3390/antibiotics13070606 (PMC11273436; doi:10.3390/antibiotics13070606)
Supplement: Supplementary file 1 [file antibiotics-13-00606-s001.zip]

Archive with 1 entries (1 files):
- antibiotics-3064362-supplementary.pdf
